# Supplementary material for: Routine dyspnea assessment and documentation: Nurses’ experience yields wide acceptance
Source: BMC Nurs. 2017 Jan 14;16:3. doi: 10.1186/s12912-016-0196-9 (PMC5237543; doi:10.1186/s12912-016-0196-9)
Supplement: Additional file 17: Figure S14. — a. Do you first ask a yes/no question when assessing dyspnea? Method nurses used to assess dyspnea. b. If the patient responds “no”, do you skip asking for a number and record “0” on the flowsheet? Method nurses used to assess dyspnea. (ZIP 101 kb) [file 12912_2016_196_MOESM17_ESM.zip]

Archive with 2 entries (2 files):
- additional file 17/New S14aR2.tif
- additional file 17/New S14bR2.tif
