# Supplementary material for: Routine dyspnea assessment and documentation: Nurses’ experience yields wide acceptance
Source: BMC Nurs. 2017 Jan 14;16:3. doi: 10.1186/s12912-016-0196-9 (PMC5237543; doi:10.1186/s12912-016-0196-9)
Supplement: Additional file 27: Figure S24. — a. When you report a patient’s dyspnea rating to the physician responsible for the patient, the physician requests vital signs and/or oxygen saturation. Nurses’ perception of physician response. b. When you report a patient’s dyspnea rating to the physician responsible for the patient, the physician orders laboratory or imaging studies. Nurses’ perception of physician response. c. When you report a patient’s dyspnea rating to the physician responsible for the patient, the physician orders an intervention to relieve dyspnea (pharmacologic or non-pharmacologic). Nurses’ perception of physician response. d. When you report a patient’s dyspnea rating to the physician responsible for the patient, the physician evaluates the patient. Nurses’ perception of physician response. e. When you report a patient’s dyspnea rating to the physician responsible for the patient, the physician requests nursing to reassess the patient later. Nurses’ perception of physician response. f. When you report a patient’s dyspnea rating to the physician responsible for the patient, the physician takes none of these actions. Nurses’ perception of physician response. (ZIP 467 kb) [file 12912_2016_196_MOESM27_ESM.zip]

Archive with 6 entries (6 files):
- additional file 27/New S24aR2.tif
- additional file 27/New S24bR2.tif
- additional file 27/New S24cR2.tif
- additional file 27/New S24dR2.tif
- additional file 27/New S24eR2.tif
- additional file 27/New S24fR2.tif
